# Supplementary material for: Accuracy and reliability of Manus, ChatGPT, and Claude in case-based dental diagnosis
Source: Front Oral Health. 2026 Jan 8;6:1686090. doi: 10.3389/froh.2025.1686090 (PMC12823890; doi:10.3389/froh.2025.1686090)
Supplement: Supplementary file 2 [file Table1.xlsx]

## Sheet: ورقة1
Quesions	Options
1. What is the most critical component of a periodontal examination?	A. Radiographic interpretationB. Periodontal charting (probing depths, CAL, BOP)C. Soft tissue biopsyD. Occlusal analysis
2. Which radiographic finding is consistent with severe chronic periodontitis?	A. Generalized horizontal bone lossB. Localized vertical bone loss (e.g., #4, #6, #7, #30)C. No bone lossD. Periapical radiolucencies only
3. According to the AAP, how is "generalized" periodontitis defined?	A. >30% of sites affectedB. <30% of sites affectedC. Only anterior teeth involvedD. Only molars affected
4. Which systemic condition is LEAST likely to cause gingival bleeding?	A. LeukemiaB. Diabetes mellitusC. Vitamin C deficiencyD. Hypertension
5. What is the ideal brushing technique for a patient with gingival recession?	A. Bass method (45-degree angle)B. Modified Stillman’s technique (coronal sweeping)C. Horizontal scrubbingD. Circular motion only
6. Which radiographic type is most diagnostic for crestal bone height?	A. PanoramicB. Bite-wing (vertical for severe bone loss)C. OcclusalD. Lateral cephalogram
7. Which condition is a common cause of desquamative gingivitis?	A. Lichen planusB. Plaque-induced gingivitisC. Hereditary gingival fibromatosisD. Aggressive periodontitis
8. What is the first-line treatment for symptomatic erosive lichen planus?	A. Systemic antibioticsB. Topical corticosteroids (e.g., fluocinonide gel)C. Surgical excisionD. Laser therapy
9. Which feature distinguishes lichen planus histologically?	A. Bandlike lymphocytic infiltrateB. Neutrophilic microabscessesC. Epithelial dysplasiaD. Fungal hyphae
10. Which medication is MOST associated with gingival overgrowth?	A. PhenytoinB. MetforminC. AspirinD. Ibuprofen
11. What is the primary treatment for drug-induced gingival enlargement?	A. Scaling + oral hygiene + medication substitutionB. Immediate extractionC. Orthodontic treatmentD. Systemic antifungals
12. How does a "pseudo-pocket" differ from a true periodontal pocket?	A. No attachment loss (gingival enlargement only)B. Associated with bone lossC. Caused by traumaD. Requires flap surgery
13. Before making preliminary impressions for complete dentures, one should:	A. Perform a thorough intraoral exam.B. Resolve any inflammation or infection.C. Examine existing prostheses.D. All of the above.
14. What etiologic factors could contribute to angular cheilitis in this patient?	A. Candida and ill-fitting dentures with loss of vertical dimension.B. Dry mouth.C. Adequate oral hygiene.D. Excessive vertical dimension of occlusion.
15. The major objective of complete denture impressions is to:	A. Eliminate epulis fissuratum.B. Achieve retention, stability, and support.C. Aid in relining an existing denture.D. Assist in tooth selection.
16. The rate of residual ridge resorption in the mandible is ___ compared to the maxilla.	A. 2 times greater.B. 4 times greater.C. 8 times greater.D. 1/2 as much.
17. Advantages of a mandibular implant overdenture over a conventional denture include:	A. Improved retention.B. Improved masticatory function.C. Improved quality of life.D. All of the above.
18. Classic findings in Combination Syndrome include:	A. Advanced bone loss in the premaxilla.B. Supraeruption of mandibular anterior teeth.C. Both A and B.D. None of the above.
19. Hyperplastic ridges in the maxillary anterior region result from:	A. Excessive loading of the posterior ridge.B. An edentulous ridge opposed by natural teeth.C. Aging.D. Trauma.
20. The ACP classification for this patient is:	A. Class III due to no attached mucosa.B. Class IV due to <10mm bone height.C. Class II due to moderate resorption.D. Class I due to adequate ridge.
21. Residual ridge resorption is:	A. Reversible.B. Chronic and irreversible.C. Painful.D. Short-term.
22. FCOD is most common in:	A. Caucasian males.B. African American females.C. Asian children.D. Pacific Islanders.
23. A complication of FCOD is:	A. Jaw expansion.B. Spontaneous pain.C. Bone necrosis.D. All of the above.
24. Shade selection for porcelain veneers should be done:	A. After tooth dehydration.B. At the start of treatment.C. Only in daylight.D. After bleaching.
25. Postinsertion care for veneers includes:	A. Occlusal guard use.B. Avoiding flossing.C. No follow-up visits.D. None of the above.
26. What is the MOST important preoperative consideration when treating a pediatric CHD patient requiring dental extractions?	A) Favorite cartoon charactersB) Baseline INR and cardiac functionC) Sibling's dental historyD) Preferred toothpaste flavor
27. What is the most likely diagnosis for a tooth with severe pain and inability to tolerate touch?	A. Reversible pulpitisB. Pulp necrosisC. Symptomatic irreversible pulpitisD. Normal pulp
28. Which diagnostic finding is consistent with pulp necrosis?	A. Positive response to coldB. No response to cold and EPTC. Positive response to EPT onlyD. Negative response to percussion
29. What radiographic feature suggests a vertical root fracture?	A. Periapical radiolucencyB. Radiolucency extending coronally to apicallyC. Horizontal bone lossD. Condensing osteitis
30. What is the most likely cause of a persistent sinus tract after root canal treatment?	A. Incomplete obturationB. Vertical root fractureC. Normal healingD. Reversible pulpitis
31. What is the significance of an isolated deep probing depth?	A. Periodontal diseaseB. Vertical root fractureC. GingivitisD. Normal anatomy
32. What is the most appropriate emergency treatment for an acute apical abscess with extraoral swelling?	A. Pulp debridement and calcium hydroxide placementB. ExtractionC. Antibiotics aloneD. No treatment
33. What is the most likely diagnosis for a tooth with swelling, pain, and no response to cold?	A. Reversible pulpitisB. Acute apical abscessC. Normal pulpD. Cracked tooth
34. Which clinical finding is most indicative of an acute apical abscess?	A. No response to cold and EPTB. Positive response to coldC. Normal percussionD. Negative palpation
35. What is the most likely diagnosis for a discolored maxillary incisor with periapical radiolucency?	A. Reversible pulpitisB. Pulp necrosisC. Normal pulpD. Cracked tooth
36. What is the most likely diagnosis for a mandibular incisor with a sinus tract and no response to cold?	A. Reversible pulpitisB. Chronic apical abscessC. Normal pulpD. Cracked tooth
37. When taking a medical history from a pediatric patient with congenital heart disease, which of the following is the MOST important to ask?	A) The child’s favorite foodsB) Previous surgical corrections and current cardiac functionC) The brand of toothpaste usedD) Frequency of dental visits in the past
38. Which of the following medications is commonly prescribed to improve cardiac function and reduce congestive heart failure in children with CHD?	A) AmoxicillinB) IbuprofenC) Digoxin and FurosemideD) Acetaminophen
39. Why are children with congenital heart disease at higher risk for developing dental caries in primary teeth?	A) They brush their teeth too frequentlyB) Enamel hypoplasia, high-calorie diets, and sucrose-rich medicationsC) They avoid all sugary foodsD) They have stronger enamel than average
40. According to current guidelines, which of the following is NOT recommended for preventing infective endocarditis in high-risk patients undergoing dental procedures?	A) Antibiotic prophylaxis for all invasive dental treatmentsB) Good oral hygiene practicesC) Preoperative antiseptic mouthwashD) No antibiotic prophylaxis for routine cleanings
41. A 5-year-old patient on warfarin for valvular heart disease requires a dental extraction. What is the BEST approach to manage anticoagulant therapy?	A) Discontinue warfarin 5 days before extractionB) Consult the cardiologist for INR monitoring and possible bridging therapyC) Proceed with extraction without any changes to medicationD) Switch to aspirin one week before the procedure
42. Which of the following is NOT a component of the Caries-risk Assessment Tool (CAT) for pediatric patients?	A) Visible plaque scoreB) Number of siblingsC) Frequency of sugar exposureD) Use of fluoridated toothpaste
43. What is the MOST likely complication following dental extractions in a child with congenital heart disease on anticoagulant therapy?	A) Excessive bleedingB) No complications expectedC) Faster healing than normalD) Spontaneous tooth regeneration
44. According to current AHA guidelines, which CHD condition typically DOES NOT require antibiotic prophylaxis for dental procedures?	A) Prosthetic heart valveB) Previous infective endocarditisC) Fully repaired VSD without residual defectsD) Cardiac transplant with valve regurgitation
45. All of the following contribute to increased caries risk in CHD patients EXCEPT:	A) Sucrose-containing cardiac medicationsB) Enamel hypoplasiaC) Prolonged breastfeeding with milk onlyD) Bottle-feeding with sweetened liquids
46. For a CHD patient on warfarin (INR=2.8) needing extractions, the BEST management is:	A) Cancel all treatmentB) Discontinue warfarin 1 week pre-opC) Consult cardiologist and use local hemostaticsD) Use only aspirin postoperatively
47. Which behavior management technique is CONTRAINDICATED for an uncooperative CHD patient?	A) Tell-Show-DoB) Protective stabilization without consentC) Nitrous oxide sedationD) General anesthesia
48. When managing caries in a high-risk CHD patient, which approach is MOST appropriate?	A) Delay treatment until permanent teeth eruptB) Comprehensive treatment under GAC) Extract all primary teeth preventivelyD) Use only fluoride varnish indefinitely
49. After extractions in a CHD patient on anticoagulants, which is CRITICAL to monitor?	A) Tooth fairy expectationsB) Bleeding and vital signsC) Sibling rivalryD) Favorite food preferences
50. What is the first step when a 9-year-old boy presents with a missing fractured fragment of tooth 7 after being hit with a baseball?	A. Administer appropriate pulp therapyB. Ask the parent if there was a pre-existing fractureC. Evaluate pulpal statusD. Radiographic image of lower lip
51. When making decisions about patient treatment, which type of study provides the strongest evidence?	A. Case controlB. CohortC. Double-blind randomizedD. Evidence summaryE. Systematic review
52. A 48-year-old male presents with facial swelling and pain. He has a history of hypertension, type 2 diabetes, and penicillin allergy. Five days after starting antibiotics, he reports watery diarrhea, high fever, and stomach cramps. The most appropriate next step would be to:	A. Discontinue current antibiotic and refer to physicianB. Discontinue current antibiotic and substitute with azithromycin (Z-Pak®)C. Recommend loperamide (Imodium®)D. Recommend probiotics
53. A 75-year-old male taking cephalexin (Keflex®) for dental prophylaxis develops a rash and itching on his chest, neck, and arms. Which is the inappropriate next step?	A. Administer diphenhydramine (Benadryl®) and monitor the patientB. Contact the patient’s physician to discuss optionsC. Recommend clindamycin (Cleocin®) for future useD. Decrease cephalexin dose to 1 gm prior to treatment
54. A 57-year-old male presents for a check-up. Clinical findings show a non-cavitated demineralized lesion on the occlusal surface of tooth 13. The most appropriate management is:	A. Amalgam restorationB. Monitor lesion at subsequent visitsC. Resin restorationD. Sealant
55. A 65-year-old male with a prosthetic heart valve is on warfarin. He presents with a necrotic tooth 24 for extraction. What is the best antibiotic option before extraction?	A. No antibiotic administration requiredB. Amoxicillin 2g 30–60 minutes before procedureC. Discontinue warfarin morning of procedureD. Clarithromycin 500 mg 30–60 minutes before procedure
56. A 30-year-old female has four posterior teeth in the mandibular left quadrant: one with five cusps, two with four, and one with three. Which tooth is missing?	A. 18B. 19C. 20D. 21
57. A 45-year-old male develops joint pain and trunk rash two weeks after taking amoxicillin for sore throat. What is the most likely cause?	A. Allergy to amoxicillinB. Bacterial endocarditisC. Erythema multiformeD. Rheumatic fever
58. A 65-year-old male with a history of endocarditis and on warfarin is undergoing crown lengthening surgery. What is the best pre-procedure action?	A. No antibiotic requiredB. Amoxicillin 2g 30–60 minutes before procedureC. Discontinue warfarinD. Clarithromycin 500 mg 30–60 minutes before procedure
59. What poses the most prevalent risk of pathogen transmission in the dental office?	A. AerosolsB. Dental instrumentsC. Environmental surfacesD. Hands
60. A long-term smoker wishes to quit. Which of the following is NOT an appropriate action?	A. Prescribe nicotine patchB. Recommend hypnosisC. Recommend nicotine gumD. Recommend smokeless tobacco
61. A 60-year-old male reports, “My gums bleed easily.” He has a history of cardiovascular issues and takes warfarin and aspirin. Which test would provide a definitive diagnosis of the complaint?	A. Bleeding timeB. International normalization ratioC. Partial thromboplastin timeD. Platelet countE. Serum vitamin K
62. The most accurate predictor of financial stability during retirement is:	A. Ability to time the market gains and lossesB. Duration of time one has to investC. Formation of a defined benefit pension planD. Mix of stocks and bonds in one’s portfolio
63. A 45-year-old male presents with a sore throat and intraoral soft tissue findings. Which mechanism results in the soft tissue condition identified in the intraoral exam?	A. Activation of cellular autophagyB. Binding of proinflammatory receptors on myeloid cellsC. Increased production of osteoblastogenesis factorsD. Upregulation of receptor antagonists by Porphyromonas gingivalis
64. A 9-year-old boy lost permanent teeth after being hit with a baseball. What is the best way to protect the teeth for reimplantation?	A. Place back into the socketsB. Place under the tongueC. Put in a cup of milkD. Wrap in a wet napkin
65. Each of the following is true of taurodontism EXCEPT one. Which is the EXCEPTION?	A. Larger pulp chamber due to occlusally displaced furcationB. Occurs in amelogenesis imperfecta and Down syndromeC. Both primary and permanent teeth may be affectedD. Unusual root shape due to late invagination of Hertwig’s root sheath
66. A drug has a half-life of 4 hours. Upon discontinuing the drug:	A. 87% will be eliminated in 8 hoursB. 90% will be eliminated in 24 hoursC. 94% will be eliminated in 12 hoursD. 94% will be eliminated in 16 hours
67. A 60-year-old male on warfarin presents with spontaneous gingival bleeding. Which mechanism of action most likely explains the complaint?	A. Vitamin K inhibitionB. Direct thrombin inhibitionC. Antithrombin III activationD. Platelet aggregation inhibition
68. A 59-year-old female with dry mouth and multiple missing teeth is suspected to have an opportunistic infection. Which drug is appropriate for management?	A. Carbamazepine (Tegretol®)B. Cephalexin (Keflex®)C. Clonazepam (Klonopin®)D. Clotrimazole (Mycelex®)
69. A 60-year-old male with type 2 diabetes and taking dabigatran (Pradaxa®) presents with spontaneous gingival bleeding. Which mechanism of action most likely explains the complaint?	A. Vitamin K inhibitionB. Direct thrombin inhibitionC. Antithrombin III activationD. Platelet aggregation
70. A 5-year-old boy is undergoing his first restorative dental appointment. After demonstration, the next management technique would be:	A. DistractionB. ExplanationC. RationalizationD. Sedation
71. A 45-year-old female with a dental phobia and history of traumatic childhood dental experiences seeks care. What should be the first action for the dentist after diagnosis and treatment plan discussion?	A. Encourage discussion of previous traumatic dental experiencesB. Refer for behavioral therapy before treatmentC. Schedule all restorative procedures in one appointmentD. Schedule restorative procedures under conscious sedation
72. A 61-year-old woman with dysplastic nevus syndrome and a prior melanoma removed presents with flu-like symptoms. Which statement is correct regarding the prior skin tumor?	A. Depth of invasion is not important in prognosisB. It is formed by malignant Langerhans cellsC. It is often associated with chronic actinic damageD. It often has well-demarcated borders
73. A 35-year-old male reports a metallic taste. He has a gold crown and amalgam fillings. What is the most likely cause?	A. Gold interfacing with amalgamB. PFM bridgeC. Titanium implantsD. Zirconia interfacing with amalgam
74. A 75-year-old male asks about replacing missing teeth. What is the most appropriate response?	A. “It will help stabilize your bite.”B. “Replacement isn’t essential.”C. “Replacing those teeth will improve esthetics.”D. “Your medical condition precludes replacement.”
75. A 53-year-old male requests dentures and presents with periodontitis and xerostomia. What is the definitive management of the lesion?	A. Antifungal agentB. Exfoliative cytologyC. Incisional biopsyD. Tobacco cessation treatment
76. OSHA requires employers to do each of the following EXCEPT:	A. Establish an exposure control planB. Implement standard precautionsC. Make hepatitis C vaccinations availableD. Provide personal protective equipment
77. A 48-year-old male presents with jaw pain and limited opening. Which of the following is NOT part of initial treatment?	A. Bite plane splint therapyB. Diet modificationC. Minor occlusal adjustmentD. Muscle relaxant prescription
78. A 48-year-old male with a penicillin allergy has facial swelling and apical radiolucency. Which is the most appropriate antimicrobial agent?	A. Amoxicillin and clavulanateB. CephalexinC. ClindamycinD. Metronidazole
79. A 59-year-old female with xerostomia and severe tooth loss is being evaluated. Which is NOT an appropriate management measure?	A. Antibiotic premedication for surgeryB. Respect for patient’s autonomyC. Referral to dental specialistD. Use of local anesthetic with epinephrine
80. What is the greatest threat to pulp vitality during tooth preparation?	A. BacteriaB. DesiccationC. HeatD. Pressure
81. Periodontal findings in the mandibular anterior region demonstrate a correlation between:	A. erythema and smoking historyB. original margin position and post-therapy gingival margin positionC. probing depths and radiographic findingsD. soft tissue contours and local factors
82. Physician referral is most urgent for the treatment of:	A. anxietyB. hypertensionC. obesityD. smoking
83. Where is the infection most likely located?	A. Buccal vestibuleB. Canine spaceC. Nasal cavityD. Pterygomaxillary space
84. What is the most appropriate emergency treatment for a 25-year-old female with symptomatic irreversible pulpitis and apical radiolucency at tooth 15?	A. Antibiotics and NSAIDsB. Occlusal adjustment and NSAIDsC. Pulpectomy and antibioticsD. Pulpectomy and NSAIDs
85. According to current AHA guidelines, which CHD condition typically DOES NOT require antibiotic prophylaxis for dental procedures?	A. Prosthetic heart valveB. Previous infective endocarditisC. Fully repaired VSD without residual defectsD. Cardiac transplant with valve regurgitation
86. Which one of the following is the least likely indication for antibiotic prophylaxis to prevent bacterial endocarditis?	A. Congenital heart diseaseB. Diabetes mellitusC. Previous history of endocarditisD. Rheumatic feverE. Valvular heart disease
87. Bone pain, renal calcinosis, and giant cell jaw lesions are most likely to be seen in which one of the following disorders?	A. AcromegalyB. Fibrous dysplasiaC. HyperparathyroidismD. HyperthyroidismE. Paget’s disease
88. A 55-year-old female presents with a non-healing ulcer on the lateral border of her tongue. The ulcer has not responded to local measures. You suspect a squamous cell carcinoma. Which type of investigation would you perform for her?	A. Excisional biopsyB. Exfoliative cytologyC. ImmunofluorescenceD. Incisional biopsyE. Needle aspiration
89. Which one of the following statements regarding cluster headaches is least likely to be true?	A. Affects mid-face & circum-orbital areasB. Causes nasal stuffiness & facial flushingC. May mimic anterior maxillary toothacheD. Mostly affects elderly femalesE. Pain usually lasts for 15–30 minutes
90. A 45-year-old female presents with a 6-month history of recurrent mealtime swelling and pain in her right submandibular region. Clinical examination does not reveal any dental abnormality. What is the most likely cause of her symptoms?	A. LymphadenitisB. SialolithiasisC. SialometaplasiaD. SialorrheaE. Xerostomia
91. Which one of the following terms is most appropriate to describe pain occurring at the site of nerve injury?	A. AnalgesiaB. AnesthesiaC. CausalgiaD. HypesthesiaE. Paresthesia
92. A 40-year-old gentleman with a 6-month history of trauma to his face complains of slight burning in his temporal area accompanied by increased sweating. What is the most likely diagnosis?	A. Bell’s palsyB. Cluster headacheC. Frey’s syndromeD. Postherpetic neuralgiaE. Trigeminal neuralgia
93. A 55-year-old male presents with hemorrhagic crusting of his lips following a course of antibiotic therapy. He does not have any systemic manifestations. What would be your most likely diagnosis?	A. AnaphylaxisB. Behçet’s syndromeC. Erythema multiformeD. Lichen PlanusE. Pemphigus vulgaris
94. A 25-year-old female with a history of betel quid chewing presents severe limitation of mouth opening. Clinical examination reveals palpable white fibrotic bands in her buccal mucosa bilaterally. What would be your most likely diagnosis?	A. Oral submucous fibrosisB. Lichen planusC. Temporomandibular joint ankylosisD. SclerodermaE. Verrucous carcinoma
95. Which one of the following conditions is least likely to be associated with an increased risk of oral cancer?	A. Actinic cheilosisB. ErythroplakiaC. LeukoedemaD. LeukoplakiaE. Plummer-Vinson syndrome
96. Perioral melanin pigmentation and intestinal polyps are most likely to be seen in which one of the following conditions?	A. ACTH therapyB. Addison diseaseC. Gorlin-Goltz SyndromeD. NeurofibromatosisE. Peutz-Jeghers syndrome
97. A 16-year-old female attends your dental practice for an appointment. She is fit and healthy but has a phobia of dental injections. During administration of an inferior dental nerve block, she becomes unwell and faints. What do you think is the most likely cause?	A. Addisonian crisisB. Cerebrovascular accidentC. Hypoglycemic shockD. Myocardial infarctionE. Vasovagal attack
98. A 60-year-old male with a history of Insulin-dependent Diabetes Mellitus loses consciousness during the course of dental treatment. What do you think is the most likely cause?	A. Addisonian crisisB. AnaphylaxisC. HyperglycemiaD. HypoglycemiaE. Ketoacidosis
99. A 45-year-old female develops acute anaphylaxis following administration of amoxicillin. Which one of the following drugs would be the most appropriate first-line therapy?	A. AdrenalineB. ChlorpheniramineC. DiazepamD. HydrocortisoneE. Salbutamol
100. A 4-year-old child presents with fever, gingival bleeding, and extensive oral ulceration in his mouth. His medical history is unremarkable. What would be your most likely diagnosis?	A. Candidal infectionB. Herpes Simplex infectionC. Herpes Zoster infectionD. Paramyxovirus infectionE. Recurrent Aphthous ulceration
101. A 60-year-old male presents with unilateral facial paralysis, cutaneous lesions of the external auditory meatus, hearing defects, and vertigo. What would be your most likely diagnosis?	A. Bell’s palsyB. Melkersson-Rosenthal syndromeC. Moebius syndromeD. Ramsay Hunt syndromeE. Trigeminal neuralgia
102. A 60-year-old female presents with recurrent oral and corneal ulceration. Her biopsy specimen reveals sub-epithelial bullae. What is your most likely diagnosis?	A. Candidal infectionB. Lichen PlanusC. Mucous membrane pemphigoidD. Pemphigus vulgarisE. Squamous cell carcinoma
103. A 55-year-old female presents with severe, electrical and shocking pain in her right cheek triggered by light touch. Clinical examination does not reveal any local cause. Which drug is most likely to be effective for her?	A. BaclofenB. CarbamazepineC. ErgotamineD. ParacetamolE. Sumatriptan
104. Which one of the following is the least likely indication for antibiotic prophylaxis to prevent bacterial endocarditis?	A. Congenital heart diseaseB. Diabetes mellitusC. Previous history of endocarditisD. Rheumatic feverE. Valvular heart disease
105. A 55-year-old edentulous female presents with an erythematous patch on her palate. She wears complete dentures and has a history of Insulin Dependant Diabetes Mellitus. You make a diagnosis of Denture stomatitis. Which drug is most likely to be effective for her?	A. AugmentinB. HydrocortisoneC. IbuprofenD. MiconazoleE. Phenytoin
106. A 35-year-old female presents with clicking in her right temporomandibular joint for the last six months. She does not have any pain or limitation of her mouth opening. Clinical examination does not reveal odontogenic cause. What does this condition most likely represent?	A. Ankylosis of temporomandibular jointB. Fracture of the mandibular condyleC. Internal derangement of temporomandibular jointD. Myofascial painE. Rheumatoid arthritis
107. Which one of the following conditions is least likely to be associated with immunosuppression?	A. AcromegalyB. AgammaglobulinemiaC. AnemiaD. Diabetes mellitusE. Leukemia
108. Bone pain, renal calcinosis, and giant cell jaw lesions are most likely to be seen in which one of the following disorders?	A. AcromegalyB. Fibrous dysplasiaC. HyperparathyroidismD. HyperthyroidismE. Paget’s disease
109. A 55-year-old female presents with a non-healing ulcer on the lateral border of her tongue. The ulcer has not responded to local measures. You suspect a squamous cell carcinoma. Which type of investigation would you perform for her?	A. Excisional biopsyB. Exfoliative cytologyC. ImmunofluorescenceD. Incisional biopsyE. Needle aspiration
110. Which one of the following statements regarding cluster headaches is least likely to be true?	A. Affects mid-face & circum-orbital areasB. Causes nasal stuffiness & facial flushingC. May mimic anterior maxillary toothacheD. Mostly affects elderly femalesE. Pain usually lasts for 15–30 minutes
111. A 45-year-old female presents with a 6-month history of recurrent mealtime swelling and pain in her right submandibular region. Clinical examination does not reveal any dental abnormality. What is the most likely cause of her symptoms?	A. LymphadenitisB. SialolithiasisC. SialometaplasiaD. SialorrheaE. Xerostomia
112. Which one of the following terms is most appropriate to describe pain occurring at the site of nerve injury?	A. AnalgesiaB. AnesthesiaC. CausalgiaD. HypesthesiaE. Paresthesia
113. A 40-year-old gentleman with a 6-month history of trauma to his face complains of slight burning in his temporal area accompanied by increased sweating. What is the most likely diagnosis?	A. Bell’s palsyB. Cluster headacheC. Frey’s syndromeD. Postherpetic neuralgiaE. Trigeminal neuralgia
114. A 55-year-old male presents with hemorrhagic crusting of his lips following a course of antibiotic therapy. He does not have any systemic manifestations. What would be your most likely diagnosis?	A. AnaphylaxisB. Behçet’s syndromeC. Erythema multiformeD. Lichen PlanusE. Pemphigus vulgaris
115. A 25-year-old female with a history of betel quid chewing presents severe limitation of mouth opening. Clinical examination reveals palpable white fibrotic bands in her buccal mucosa bilaterally. What would be your most likely diagnosis?	A. Oral submucous fibrosisB. Lichen planusC. Temporomandibular joint ankylosisD. SclerodermaE. Verrucous carcinoma
116. Which one of the following conditions is least likely to be associated with an increased risk of oral cancer?	A. Actinic cheilosisB. ErythroplakiaC. LeukoedemaD. LeukoplakiaE. Plummer-Vinson syndrome
117. Perioral melanin pigmentation and intestinal polyps are most likely to be seen in which one of the following conditions?	A. ACTH therapyB. Addison diseaseC. Gorlin-Goltz SyndromeD. NeurofibromatosisE. Peutz-Jeghers syndrome
